# Supplementary material for: Small RNA-seq analysis of circulating miRNAs to identify phenotypic variability in Friedreich’s ataxia patients
Source: Sci Data. 2018 Mar 6;5:180021. doi: 10.1038/sdata.2018.21 (PMC5839159; doi:10.1038/sdata.2018.21)
Supplement: Supplementary file 1 [file sdata201821-isa1.zip]

Archive with 3 entries (3 files):
- i_Investigation.txt
- s_study_Seco-Cervera.txt
- a_assay_Seco-Cervera.txt
