# Supplementary material for: Small RNA-seq analysis of circulating miRNAs to identify phenotypic variability in Friedreich’s ataxia patients
Source: Sci Data. 2018 Mar 6;5:180021. doi: 10.1038/sdata.2018.21 (PMC5839159; doi:10.1038/sdata.2018.21)
Supplement: Supplementary file 1 [file sdata201821-isa1.zip › i_Investigation.txt]

# Investigation File generated for Scientific Data with Investigation File Authoring Tool version 0.1.0 on 19/01/2018 - This metadata file is CC0
ONTOLOGY SOURCE REFERENCE
Term Source Name	NCBITAXON	PATO	UO	BTO	OBI	ERO	EFO
Term Source File	http://data.bioontology.org/ontologies/NCBITAXON	http://data.bioontology.org/ontologies/PATO	http://data.bioontology.org/ontologies/UO	http://data.bioontology.org/ontologies/BTO	http://data.bioontology.org/ontologies/OBI	http://data.bioontology.org/ontologies/ERO	http://data.bioontology.org/ontologies/EFO
Term Source Version	2016AB	unknown	unknown	unknown	2014-08-18	2013-08-02	2.89
Term Source Description	National Center for Biotechnology Information (NCBI) Organismal Classification	Phenotypic Quality Ontology	Units of Measurement Ontology	BRENDA Tissue and Enzyme Source Ontology	Ontology for Biomedical Investigations	Eagle-I Research Resource Ontology	Experimental Factor Ontology
INVESTIGATION
Investigation Identifier
Investigation Title
Investigation Description
Investigation Submission Date
Investigation Public Release Date
INVESTIGATION PUBLICATIONS
Investigation PubMed ID
Investigation Publication DOI
Investigation Publication Author List
Investigation Publication Title
Investigation Publication Status
Investigation Publication Status Term Accession Number
Investigation Publication Status Term Source REF
INVESTIGATION CONTACTS
Investigation Person Last Name
Investigation Person Mid Initials
Investigation Person First Name
Investigation Person Address
Investigation Person Phone
Investigation Person Fax
Investigation Person Email
Investigation Person Affiliation
Investigation Person Roles
Investigation Person Roles Term Accession Number
Investigation Person Roles Term Source REF
STUDY
Study Identifier	10.1038/sdata.2018.21
Study Title	Small RNA-seq analysis of circulating miRNAs to identify phenotypic variability in Friedreich’s ataxia patients
Study Submission Date	30/10/2017
Study Public Release Date	06/03/2018
Study Description	http://www.nature.com/articles/sdata201821#abstract
Study File Name	s_study_Seco-Cervera.txt
Comment[Subject Keywords]	//;///;///
Comment[Manuscript Licence]	CC BY-4.0
Comment[Experimental Metadata Licence]	CC0
Comment[Supplementary Information File Name]	
Comment[Supplementary Information File Type]	x-zip-compressed
Comment[Supplementary Information File URL]	http://www.nature.com/articles/sdata201821#supplementary-information
Comment[Data Repository]	NCBI Sequence Read Archive;Gene Expression Omnibus
Comment[Data Record Accession]	SRP120169;GSE105052
Comment[Data Record URI]	https://www.ncbi.nlm.nih.gov/sra?term=SRP120169;https://www.ncbi.nlm.nih.gov/geo/query/acc.cgi?acc=GSE105052
STUDY DESIGN DESCRIPTORS
Study Design Type	disease state design	microRNA profiling by high throughput sequencing assay
Study Design Type Term Accession Number	OBI:0001293	OBI:0001922
Study Design Type Term Source REF	OBI	OBI
STUDY PUBLICATIONS
Study PubMed ID	""
Study Publication DOI	doi:10.1038/s41598-017-04996-9
Study Publication Author List	""
Study Publication Title	""
Study Publication Status	published
Study Publication Status Term Accession Number	
Study Publication Status Term Source REF	
STUDY FACTORS
Study Factor Name	neuropathy present	cardiopathy present	diabetes present
Study Factor Type	diagnosis	diagnosis	diagnosis
Study Factor Type Term Accession Number	OGMS:0000073	OGMS:0000073	OGMS:0000073
Study Factor Type Term Source REF	OBI	OBI	OBI
STUDY ASSAYS
Study Assay Measurement Type	microRNA profiling assay
Study Assay Measurement Type Term Accession Number	OBI:0001926
Study Assay Measurement Type Term Source REF	OBI
Study Assay Technology Type	RNA sequencing
Study Assay Technology Type Term Accession Number	ERO:0001658
Study Assay Technology Type Term Source REF	ERO
Study Assay Technology Platform	""
Study Assay File Name	a_assay_Seco-Cervera.txt
STUDY PROTOCOLS
Study Protocol Name	Patient and healthy subject recruitment and clinical features	Sample collection and small RNA extraction and quantification	Small RNA-seq library preparation and sequencing	Pre-processing and processing of the reads
Study Protocol Type	selection	total RNA extraction	microRNA profiling by high throughput sequencing	data transformation
Study Protocol Type Term Accession Number	OBI:0001928	OBI:0000855	http://www.ebi.ac.uk/efo/EFO_0002896	OBI:0200000
Study Protocol Type Term Source REF	OBI	OBI	EFO	ERO
Study Protocol Description				
Study Protocol URI	""	""	""	""
Study Protocol Version				
Study Protocol Parameters Name	""	""	instrument; manufacturer	""
Study Protocol Parameters Name Term Accession Number	""	""	""	""
Study Protocol Parameters Name Term Source REF	""	""	""	""
Study Protocol Components Name	""	""	""	""
Study Protocol Components Type	""	""	""	""
Study Protocol Components Type Term Accession Number	""	""	""	""
Study Protocol Components Type Term Source REF	""	""	""	""
STUDY CONTACTS
Study Person Last Name	Seco-Cervera	González-Rodríguez	Ibáñez-Cabellos	Peiró-Chova	Pallardó	García-Giménez
Study Person First Name	Marta	Dayme	José Santiago	Lorena	Federico V	José Luis
Study Person Mid Initials						
Study Person Email	marta.seco@uv.es	""	""	""	""	j.luis.garcia@uv.es
Study Person Phone						
Study Person Fax						
Study Person Address						
Study Person Affiliation	Centre for Biomedical Network Research on Rare Diseases (CIBERER- ISCIII), Institute of Health Carlos III, Valencia 46010, Spain	INCLIVA Health Research Institute. Mixed Unit for rare diseases INCLIVA-CIPF. Avenida de Menéndez y Pelayo, 4, Valencia 46010, Spain	Centre for Biomedical Network Research on Rare Diseases (CIBERER- ISCIII), Institute of Health Carlos III, Valencia 46010, Spain	INCLIVA Health Research Institute. Mixed Unit for rare diseases INCLIVA-CIPF. Avenida de Menéndez y Pelayo, 4, Valencia 46010, Spain	Centre for Biomedical Network Research on Rare Diseases (CIBERER- ISCIII), Institute of Health Carlos III, Valencia 46010, Spain	Centre for Biomedical Network Research on Rare Diseases (CIBERER- ISCIII), Institute of Health Carlos III, Valencia 46010, Spain
Study Person Roles						
Study Person Roles Term Accession Number						
Study Person Roles Term Source REF						
Comment[Study Person ORCID]	0000-0002-4278-2835					0000-0001-7547-7872
Comment[Funder]						
Comment[FundRef ID]						
Comment[Funder Term Source REF]						
Comment[Grant Identifier]						
