# Supplementary material for: Small RNA-seq analysis of circulating miRNAs to identify phenotypic variability in Friedreich’s ataxia patients
Source: Sci Data. 2018 Mar 6;5:180021. doi: 10.1038/sdata.2018.21 (PMC5839159; doi:10.1038/sdata.2018.21)
Supplement: Supplementary file 1 [file sdata201821-isa1.zip › s_study_Seco-Cervera.txt]

Source Name	Characteristics[organism]	Term Source REF	Term Accession Number	Characteristics[sex]	Term Source REF	Term Accession Number	Characteristics[age]	Unit	Term Source REF	Term Accession Number	Characteristics[organism part]	Term Source REF	Term Accession Number	Comment[gaa repeats allele 1/allele 2]	Protocol REF	Protocol REF	Sample Name	Factor Value[neuropathy present]	Factor Value[cardiopathy present]	Factor Value[diabetes present]
FRDA patient	Homo sapiens	NCBITAXON	NCBITaxon:9606	Female	PATO	PATO:0000383	26	year	UO	UO:0000036	blood plasma	BTO	BTO_0000131	885/1150	Patient and healthy subject recruitment and clinical features	Sample collection and small RNA extraction and quantification	Patient_27	Yes	No	No
FRDA patient	Homo sapiens	NCBITAXON	NCBITaxon:9606	Female	PATO	PATO:0000383	32	year	UO	UO:0000036	blood plasma	BTO	BTO_0000131	850/850	Patient and healthy subject recruitment and clinical features	Sample collection and small RNA extraction and quantification	Patient_38	Yes	Yes	No
FRDA patient	Homo sapiens	NCBITAXON	NCBITaxon:9606	Female	PATO	PATO:0000383	68	year	UO	UO:0000036	blood plasma	BTO	BTO_0000131	75/75	Patient and healthy subject recruitment and clinical features	Sample collection and small RNA extraction and quantification	Patient_42	Yes	Yes	No
FRDA patient	Homo sapiens	NCBITAXON	NCBITaxon:9606	Female	PATO	PATO:0000383	48	year	UO	UO:0000036	blood plasma	BTO	BTO_0000131	250/250	Patient and healthy subject recruitment and clinical features	Sample collection and small RNA extraction and quantification	Patient_41	Yes	No	No
FRDA patient	Homo sapiens	NCBITAXON	NCBITaxon:9606	Female	PATO	PATO:0000383	39	year	UO	UO:0000036	blood plasma	BTO	BTO_0000131	380/912	Patient and healthy subject recruitment and clinical features	Sample collection and small RNA extraction and quantification	Patient_2	Yes	No	No
FRDA patient	Homo sapiens	NCBITAXON	NCBITaxon:9606	Female	PATO	PATO:0000383	56	year	UO	UO:0000036	blood plasma	BTO	BTO_0000131	67/450	Patient and healthy subject recruitment and clinical features	Sample collection and small RNA extraction and quantification	Patient_6	Yes	Yes	No
FRDA patient	Homo sapiens	NCBITAXON	NCBITaxon:9606	Female	PATO	PATO:0000383	38	year	UO	UO:0000036	blood plasma	BTO	BTO_0000131	500/500	Patient and healthy subject recruitment and clinical features	Sample collection and small RNA extraction and quantification	Patient_18	Yes	No	Yes
FRDA patient	Homo sapiens	NCBITAXON	NCBITaxon:9606	Female	PATO	PATO:0000383	46	year	UO	UO:0000036	blood plasma	BTO	BTO_0000131	720/950	Patient and healthy subject recruitment and clinical features	Sample collection and small RNA extraction and quantification	Patient_5	Yes	No	No
FRDA patient	Homo sapiens	NCBITAXON	NCBITaxon:9606	Female	PATO	PATO:0000383	46	year	UO	UO:0000036	blood plasma	BTO	BTO_0000131	767/767	Patient and healthy subject recruitment and clinical features	Sample collection and small RNA extraction and quantification	Patient_25	Yes	Yes	No
FRDA patient	Homo sapiens	NCBITAXON	NCBITaxon:9606	Male	PATO	PATO:0000384	28	year	UO	UO:0000036	blood plasma	BTO	BTO_0000131	112/112	Patient and healthy subject recruitment and clinical features	Sample collection and small RNA extraction and quantification	Patient_29	Yes	No	No
FRDA patient	Homo sapiens	NCBITAXON	NCBITaxon:9606	Male	PATO	PATO:0000384	34	year	UO	UO:0000036	blood plasma	BTO	BTO_0000131	634/967	Patient and healthy subject recruitment and clinical features	Sample collection and small RNA extraction and quantification	Patient_1	Yes	Yes	No
FRDA patient	Homo sapiens	NCBITAXON	NCBITaxon:9606	Male	PATO	PATO:0000384	35	year	UO	UO:0000036	blood plasma	BTO	BTO_0000131	700/834	Patient and healthy subject recruitment and clinical features	Sample collection and small RNA extraction and quantification	Patient_4	Yes	No	No
FRDA patient	Homo sapiens	NCBITAXON	NCBITaxon:9606	Male	PATO	PATO:0000384	35	year	UO	UO:0000036	blood plasma	BTO	BTO_0000131	985/985	Patient and healthy subject recruitment and clinical features	Sample collection and small RNA extraction and quantification	Patient_13	Yes	No	No
FRDA patient	Homo sapiens	NCBITAXON	NCBITaxon:9606	Male	PATO	PATO:0000384	32	year	UO	UO:0000036	blood plasma	BTO	BTO_0000131	480/580	Patient and healthy subject recruitment and clinical features	Sample collection and small RNA extraction and quantification	Patient_30	Yes	No	No
FRDA patient	Homo sapiens	NCBITAXON	NCBITaxon:9606	Male	PATO	PATO:0000384	41	year	UO	UO:0000036	blood plasma	BTO	BTO_0000131	10/100	Patient and healthy subject recruitment and clinical features	Sample collection and small RNA extraction and quantification	Patient_14	Yes	No	No
FRDA patient	Homo sapiens	NCBITAXON	NCBITaxon:9606	Female	PATO	PATO:0000383	49	year	UO	UO:0000036	blood plasma	BTO	BTO_0000131	314/314	Patient and healthy subject recruitment and clinical features	Sample collection and small RNA extraction and quantification	Patient_39	Yes	No	No
FRDA patient	Homo sapiens	NCBITAXON	NCBITaxon:9606	Male	PATO	PATO:0000384	47	year	UO	UO:0000036	blood plasma	BTO	BTO_0000131	650/850	Patient and healthy subject recruitment and clinical features	Sample collection and small RNA extraction and quantification	Patient_17	Yes	No	Yes
FRDA patient	Homo sapiens	NCBITAXON	NCBITaxon:9606	Male	PATO	PATO:0000384	37	year	UO	UO:0000036	blood plasma	BTO	BTO_0000131	912/1080	Patient and healthy subject recruitment and clinical features	Sample collection and small RNA extraction and quantification	Patient_15	Yes	No	No
FRDA patient	Homo sapiens	NCBITAXON	NCBITaxon:9606	Male	PATO	PATO:0000384	39	year	UO	UO:0000036	blood plasma	BTO	BTO_0000131	600/734	Patient and healthy subject recruitment and clinical features	Sample collection and small RNA extraction and quantification	Patient_16	Yes	No	Yes
FRDA patient	Homo sapiens	NCBITAXON	NCBITaxon:9606	Male	PATO	PATO:0000384	52	year	UO	UO:0000036	blood plasma	BTO	BTO_0000131	185/385	Patient and healthy subject recruitment and clinical features	Sample collection and small RNA extraction and quantification	Patient_3	Yes	No	No
FRDA patient	Homo sapiens	NCBITAXON	NCBITaxon:9606	Female	PATO	PATO:0000383	37	year	UO	UO:0000036	blood plasma	BTO	BTO_0000131	350/980	Patient and healthy subject recruitment and clinical features	Sample collection and small RNA extraction and quantification	Patient_26	Yes	Yes	No
FRDA patient	Homo sapiens	NCBITAXON	NCBITaxon:9606	Female	PATO	PATO:0000383	37	year	UO	UO:0000036	blood plasma	BTO	BTO_0000131	480/580	Patient and healthy subject recruitment and clinical features	Sample collection and small RNA extraction and quantification	Patient_40	Yes	No	Yes
FRDA patient	Homo sapiens	NCBITAXON	NCBITaxon:9606	Male	PATO	PATO:0000384	21	year	UO	UO:0000036	blood plasma	BTO	BTO_0000131	25/25	Patient and healthy subject recruitment and clinical features	Sample collection and small RNA extraction and quantification	Patient_43	Yes	Yes	Yes
FRDA patient	Homo sapiens	NCBITAXON	NCBITaxon:9606	Male	PATO	PATO:0000384	19	year	UO	UO:0000036	blood plasma	BTO	BTO_0000131	1050/1185	Patient and healthy subject recruitment and clinical features	Sample collection and small RNA extraction and quantification	Patient_37	Yes	Yes	No
FRDA patient	Homo sapiens	NCBITAXON	NCBITaxon:9606	Female	PATO	PATO:0000383	29	year	UO	UO:0000036	blood plasma	BTO	BTO_0000131	634/1000	Patient and healthy subject recruitment and clinical features	Sample collection and small RNA extraction and quantification	Patient_28	Yes	No	No
Healthy volunteer	Homo sapiens	NCBITAXON	NCBITaxon:9606	Female	PATO	PATO:0000383	24	year	UO	UO:0000036	blood plasma	BTO	BTO_0000131		Patient and healthy subject recruitment and clinical features	Sample collection and small RNA extraction and quantification	Control_33	No	No	No
Healthy volunteer	Homo sapiens	NCBITAXON	NCBITaxon:9606	Female	PATO	PATO:0000383	33	year	UO	UO:0000036	blood plasma	BTO	BTO_0000131		Patient and healthy subject recruitment and clinical features	Sample collection and small RNA extraction and quantification	Control_34	No	No	No
Healthy volunteer	Homo sapiens	NCBITAXON	NCBITaxon:9606	Female	PATO	PATO:0000383	56	year	UO	UO:0000036	blood plasma	BTO	BTO_0000131		Patient and healthy subject recruitment and clinical features	Sample collection and small RNA extraction and quantification	Control_49	No	No	No
Healthy volunteer	Homo sapiens	NCBITAXON	NCBITaxon:9606	Female	PATO	PATO:0000383	53	year	UO	UO:0000036	blood plasma	BTO	BTO_0000131		Patient and healthy subject recruitment and clinical features	Sample collection and small RNA extraction and quantification	Control_46	No	No	No
Healthy volunteer	Homo sapiens	NCBITAXON	NCBITaxon:9606	Female	PATO	PATO:0000383	38	year	UO	UO:0000036	blood plasma	BTO	BTO_0000131		Patient and healthy subject recruitment and clinical features	Sample collection and small RNA extraction and quantification	Control_47	No	No	No
Healthy volunteer	Homo sapiens	NCBITAXON	NCBITaxon:9606	Female	PATO	PATO:0000383	44	year	UO	UO:0000036	blood plasma	BTO	BTO_0000131		Patient and healthy subject recruitment and clinical features	Sample collection and small RNA extraction and quantification	Control_31	No	No	No
Healthy volunteer	Homo sapiens	NCBITAXON	NCBITaxon:9606	Male	PATO	PATO:0000384	30	year	UO	UO:0000036	blood plasma	BTO	BTO_0000131		Patient and healthy subject recruitment and clinical features	Sample collection and small RNA extraction and quantification	Control_35	No	No	No
Healthy volunteer	Homo sapiens	NCBITAXON	NCBITaxon:9606	Male	PATO	PATO:0000384	32	year	UO	UO:0000036	blood plasma	BTO	BTO_0000131		Patient and healthy subject recruitment and clinical features	Sample collection and small RNA extraction and quantification	Control_10	No	No	No
Healthy volunteer	Homo sapiens	NCBITAXON	NCBITaxon:9606	Male	PATO	PATO:0000384	40	year	UO	UO:0000036	blood plasma	BTO	BTO_0000131		Patient and healthy subject recruitment and clinical features	Sample collection and small RNA extraction and quantification	Control_22	No	No	No
Healthy volunteer	Homo sapiens	NCBITAXON	NCBITaxon:9606	Female	PATO	PATO:0000383	54	year	UO	UO:0000036	blood plasma	BTO	BTO_0000131		Patient and healthy subject recruitment and clinical features	Sample collection and small RNA extraction and quantification	Control_7	No	No	No
Healthy volunteer	Homo sapiens	NCBITAXON	NCBITaxon:9606	Male	PATO	PATO:0000384	47	year	UO	UO:0000036	blood plasma	BTO	BTO_0000131		Patient and healthy subject recruitment and clinical features	Sample collection and small RNA extraction and quantification	Control_20	No	No	No
Healthy volunteer	Homo sapiens	NCBITAXON	NCBITaxon:9606	Male	PATO	PATO:0000384	39	year	UO	UO:0000036	blood plasma	BTO	BTO_0000131		Patient and healthy subject recruitment and clinical features	Sample collection and small RNA extraction and quantification	Control_21	No	No	No
Healthy volunteer	Homo sapiens	NCBITAXON	NCBITaxon:9606	Male	PATO	PATO:0000384	51	year	UO	UO:0000036	blood plasma	BTO	BTO_0000131		Patient and healthy subject recruitment and clinical features	Sample collection and small RNA extraction and quantification	Control_9	No	No	No
Healthy volunteer	Homo sapiens	NCBITAXON	NCBITaxon:9606	Female	PATO	PATO:0000383	37	year	UO	UO:0000036	blood plasma	BTO	BTO_0000131		Patient and healthy subject recruitment and clinical features	Sample collection and small RNA extraction and quantification	Control_11	No	No	No
Healthy volunteer	Homo sapiens	NCBITAXON	NCBITaxon:9606	Male	PATO	PATO:0000384	20	year	UO	UO:0000036	blood plasma	BTO	BTO_0000131		Patient and healthy subject recruitment and clinical features	Sample collection and small RNA extraction and quantification	Control_50	No	No	No
Healthy volunteer	Homo sapiens	NCBITAXON	NCBITaxon:9606	Male	PATO	PATO:0000384	16	year	UO	UO:0000036	blood plasma	BTO	BTO_0000131		Patient and healthy subject recruitment and clinical features	Sample collection and small RNA extraction and quantification	Control_44	No	No	No
Healthy volunteer	Homo sapiens	NCBITAXON	NCBITaxon:9606	Female	PATO	PATO:0000383	31	year	UO	UO:0000036	blood plasma	BTO	BTO_0000131		Patient and healthy subject recruitment and clinical features	Sample collection and small RNA extraction and quantification	Control_45	No	No	No
