# Supplementary material for: Small RNA-seq analysis of circulating miRNAs to identify phenotypic variability in Friedreich’s ataxia patients
Source: Sci Data. 2018 Mar 6;5:180021. doi: 10.1038/sdata.2018.21 (PMC5839159; doi:10.1038/sdata.2018.21)
Supplement: Supplementary file 1 [file sdata201821-isa1.zip › a_assay_Seco-Cervera.txt]

Sample Name	Protocol REF	Parameter Value[instrument]	Parameter Value[manufacturer]	Assay Name	Raw Data File	Comment[Data Repository]	Comment[Data Record Accession]	Comment[Data Record URI]	Protocol REF	Derived Data File	Comment[Data Repository]	Comment[Data Record Accession]	Comment[Data Record URI]
Patient_27	Small RNA-seq library preparation and sequencing	HiScanSQ	Illumina	Patient_27_sequencing	SRX3292413	NCBI Sequence Read Archive	SRP120169	https://www.ncbi.nlm.nih.gov/sra?term=SRP120169	Pre-processing and processing of the reads	GSE105052_counts_rawData.txt.gz	NCBI Gene Expression Omnibus	GSE105052	https://www.ncbi.nlm.nih.gov/geo/query/acc.cgi?acc=GSE105052
Patient_38	Small RNA-seq library preparation and sequencing	HiScanSQ	Illumina	Patient_38_sequencing	SRX3292414	NCBI Sequence Read Archive	SRP120169	https://www.ncbi.nlm.nih.gov/sra?term=SRP120169	Pre-processing and processing of the reads	GSE105052_counts_rawData.txt.gz	NCBI Gene Expression Omnibus	GSE105052	https://www.ncbi.nlm.nih.gov/geo/query/acc.cgi?acc=GSE105052
Patient_42	Small RNA-seq library preparation and sequencing	HiScanSQ	Illumina	Patient_42_sequencing	SRX3292415	NCBI Sequence Read Archive	SRP120169	https://www.ncbi.nlm.nih.gov/sra?term=SRP120169	Pre-processing and processing of the reads	GSE105052_counts_rawData.txt.gz	NCBI Gene Expression Omnibus	GSE105052	https://www.ncbi.nlm.nih.gov/geo/query/acc.cgi?acc=GSE105052
Patient_41	Small RNA-seq library preparation and sequencing	HiScanSQ	Illumina	Patient_41_sequencing	SRX3292416	NCBI Sequence Read Archive	SRP120169	https://www.ncbi.nlm.nih.gov/sra?term=SRP120169	Pre-processing and processing of the reads	GSE105052_counts_rawData.txt.gz	NCBI Gene Expression Omnibus	GSE105052	https://www.ncbi.nlm.nih.gov/geo/query/acc.cgi?acc=GSE105052
Patient_2	Small RNA-seq library preparation and sequencing	HiScanSQ	Illumina	Patient_2_sequencing	SRX3292417	NCBI Sequence Read Archive	SRP120169	https://www.ncbi.nlm.nih.gov/sra?term=SRP120169	Pre-processing and processing of the reads	GSE105052_counts_rawData.txt.gz	NCBI Gene Expression Omnibus	GSE105052	https://www.ncbi.nlm.nih.gov/geo/query/acc.cgi?acc=GSE105052
Patient_6	Small RNA-seq library preparation and sequencing	HiScanSQ	Illumina	Patient_6_sequencing	SRX3292418	NCBI Sequence Read Archive	SRP120169	https://www.ncbi.nlm.nih.gov/sra?term=SRP120169	Pre-processing and processing of the reads	GSE105052_counts_rawData.txt.gz	NCBI Gene Expression Omnibus	GSE105052	https://www.ncbi.nlm.nih.gov/geo/query/acc.cgi?acc=GSE105052
Patient_18	Small RNA-seq library preparation and sequencing	HiScanSQ	Illumina	Patient_18_sequencing	SRX3292419	NCBI Sequence Read Archive	SRP120169	https://www.ncbi.nlm.nih.gov/sra?term=SRP120169	Pre-processing and processing of the reads	GSE105052_counts_rawData.txt.gz	NCBI Gene Expression Omnibus	GSE105052	https://www.ncbi.nlm.nih.gov/geo/query/acc.cgi?acc=GSE105052
Patient_5	Small RNA-seq library preparation and sequencing	HiScanSQ	Illumina	Patient_5_sequencing	SRX3292420	NCBI Sequence Read Archive	SRP120169	https://www.ncbi.nlm.nih.gov/sra?term=SRP120169	Pre-processing and processing of the reads	GSE105052_counts_rawData.txt.gz	NCBI Gene Expression Omnibus	GSE105052	https://www.ncbi.nlm.nih.gov/geo/query/acc.cgi?acc=GSE105052
Patient_25	Small RNA-seq library preparation and sequencing	HiScanSQ	Illumina	Patient_25_sequencing	SRX3292421	NCBI Sequence Read Archive	SRP120169	https://www.ncbi.nlm.nih.gov/sra?term=SRP120169	Pre-processing and processing of the reads	GSE105052_counts_rawData.txt.gz	NCBI Gene Expression Omnibus	GSE105052	https://www.ncbi.nlm.nih.gov/geo/query/acc.cgi?acc=GSE105052
Patient_29	Small RNA-seq library preparation and sequencing	HiScanSQ	Illumina	Patient_29_sequencing	SRX3292422	NCBI Sequence Read Archive	SRP120169	https://www.ncbi.nlm.nih.gov/sra?term=SRP120169	Pre-processing and processing of the reads	GSE105052_counts_rawData.txt.gz	NCBI Gene Expression Omnibus	GSE105052	https://www.ncbi.nlm.nih.gov/geo/query/acc.cgi?acc=GSE105052
Patient_1	Small RNA-seq library preparation and sequencing	HiScanSQ	Illumina	Patient_1_sequencing	SRX3292423	NCBI Sequence Read Archive	SRP120169	https://www.ncbi.nlm.nih.gov/sra?term=SRP120169	Pre-processing and processing of the reads	GSE105052_counts_rawData.txt.gz	NCBI Gene Expression Omnibus	GSE105052	https://www.ncbi.nlm.nih.gov/geo/query/acc.cgi?acc=GSE105052
Patient_4	Small RNA-seq library preparation and sequencing	HiScanSQ	Illumina	Patient_4_sequencing	SRX3292424	NCBI Sequence Read Archive	SRP120169	https://www.ncbi.nlm.nih.gov/sra?term=SRP120169	Pre-processing and processing of the reads	GSE105052_counts_rawData.txt.gz	NCBI Gene Expression Omnibus	GSE105052	https://www.ncbi.nlm.nih.gov/geo/query/acc.cgi?acc=GSE105052
Patient_13	Small RNA-seq library preparation and sequencing	HiScanSQ	Illumina	Patient_13_sequencing	SRX3292425	NCBI Sequence Read Archive	SRP120169	https://www.ncbi.nlm.nih.gov/sra?term=SRP120169	Pre-processing and processing of the reads	GSE105052_counts_rawData.txt.gz	NCBI Gene Expression Omnibus	GSE105052	https://www.ncbi.nlm.nih.gov/geo/query/acc.cgi?acc=GSE105052
Patient_30	Small RNA-seq library preparation and sequencing	HiScanSQ	Illumina	Patient_30_sequencing	SRX3292426	NCBI Sequence Read Archive	SRP120169	https://www.ncbi.nlm.nih.gov/sra?term=SRP120169	Pre-processing and processing of the reads	GSE105052_counts_rawData.txt.gz	NCBI Gene Expression Omnibus	GSE105052	https://www.ncbi.nlm.nih.gov/geo/query/acc.cgi?acc=GSE105052
Patient_14	Small RNA-seq library preparation and sequencing	HiScanSQ	Illumina	Patient_14_sequencing	SRX3292427	NCBI Sequence Read Archive	SRP120169	https://www.ncbi.nlm.nih.gov/sra?term=SRP120169	Pre-processing and processing of the reads	GSE105052_counts_rawData.txt.gz	NCBI Gene Expression Omnibus	GSE105052	https://www.ncbi.nlm.nih.gov/geo/query/acc.cgi?acc=GSE105052
Patient_39	Small RNA-seq library preparation and sequencing	HiScanSQ	Illumina	Patient_39_sequencing	SRX3292428	NCBI Sequence Read Archive	SRP120169	https://www.ncbi.nlm.nih.gov/sra?term=SRP120169	Pre-processing and processing of the reads	GSE105052_counts_rawData.txt.gz	NCBI Gene Expression Omnibus	GSE105052	https://www.ncbi.nlm.nih.gov/geo/query/acc.cgi?acc=GSE105052
Patient_17	Small RNA-seq library preparation and sequencing	HiScanSQ	Illumina	Patient_17_sequencing	SRX3292429	NCBI Sequence Read Archive	SRP120169	https://www.ncbi.nlm.nih.gov/sra?term=SRP120169	Pre-processing and processing of the reads	GSE105052_counts_rawData.txt.gz	NCBI Gene Expression Omnibus	GSE105052	https://www.ncbi.nlm.nih.gov/geo/query/acc.cgi?acc=GSE105052
Patient_15	Small RNA-seq library preparation and sequencing	HiScanSQ	Illumina	Patient_15_sequencing	SRX3292430	NCBI Sequence Read Archive	SRP120169	https://www.ncbi.nlm.nih.gov/sra?term=SRP120169	Pre-processing and processing of the reads	GSE105052_counts_rawData.txt.gz	NCBI Gene Expression Omnibus	GSE105052	https://www.ncbi.nlm.nih.gov/geo/query/acc.cgi?acc=GSE105052
Patient_16	Small RNA-seq library preparation and sequencing	HiScanSQ	Illumina	Patient_16_sequencing	SRX3292431	NCBI Sequence Read Archive	SRP120169	https://www.ncbi.nlm.nih.gov/sra?term=SRP120169	Pre-processing and processing of the reads	GSE105052_counts_rawData.txt.gz	NCBI Gene Expression Omnibus	GSE105052	https://www.ncbi.nlm.nih.gov/geo/query/acc.cgi?acc=GSE105052
Patient_3	Small RNA-seq library preparation and sequencing	HiScanSQ	Illumina	Patient_3_sequencing	SRX3292432	NCBI Sequence Read Archive	SRP120169	https://www.ncbi.nlm.nih.gov/sra?term=SRP120169	Pre-processing and processing of the reads	GSE105052_counts_rawData.txt.gz	NCBI Gene Expression Omnibus	GSE105052	https://www.ncbi.nlm.nih.gov/geo/query/acc.cgi?acc=GSE105052
Patient_26	Small RNA-seq library preparation and sequencing	HiScanSQ	Illumina	Patient_26_sequencing	SRX3292433	NCBI Sequence Read Archive	SRP120169	https://www.ncbi.nlm.nih.gov/sra?term=SRP120169	Pre-processing and processing of the reads	GSE105052_counts_rawData.txt.gz	NCBI Gene Expression Omnibus	GSE105052	https://www.ncbi.nlm.nih.gov/geo/query/acc.cgi?acc=GSE105052
Patient_40	Small RNA-seq library preparation and sequencing	HiScanSQ	Illumina	Patient_40_sequencing	SRX3292434	NCBI Sequence Read Archive	SRP120169	https://www.ncbi.nlm.nih.gov/sra?term=SRP120169	Pre-processing and processing of the reads	GSE105052_counts_rawData.txt.gz	NCBI Gene Expression Omnibus	GSE105052	https://www.ncbi.nlm.nih.gov/geo/query/acc.cgi?acc=GSE105052
Patient_43	Small RNA-seq library preparation and sequencing	HiScanSQ	Illumina	Patient_43_sequencing	SRX3292435	NCBI Sequence Read Archive	SRP120169	https://www.ncbi.nlm.nih.gov/sra?term=SRP120169	Pre-processing and processing of the reads	GSE105052_counts_rawData.txt.gz	NCBI Gene Expression Omnibus	GSE105052	https://www.ncbi.nlm.nih.gov/geo/query/acc.cgi?acc=GSE105052
Patient_37	Small RNA-seq library preparation and sequencing	HiScanSQ	Illumina	Patient_37_sequencing	SRX3292436	NCBI Sequence Read Archive	SRP120169	https://www.ncbi.nlm.nih.gov/sra?term=SRP120169	Pre-processing and processing of the reads	GSE105052_counts_rawData.txt.gz	NCBI Gene Expression Omnibus	GSE105052	https://www.ncbi.nlm.nih.gov/geo/query/acc.cgi?acc=GSE105052
Patient_28	Small RNA-seq library preparation and sequencing	HiScanSQ	Illumina	Patient_28_sequencing	SRX3292437	NCBI Sequence Read Archive	SRP120169	https://www.ncbi.nlm.nih.gov/sra?term=SRP120169	Pre-processing and processing of the reads	GSE105052_counts_rawData.txt.gz	NCBI Gene Expression Omnibus	GSE105052	https://www.ncbi.nlm.nih.gov/geo/query/acc.cgi?acc=GSE105052
Control_33	Small RNA-seq library preparation and sequencing	HiScanSQ	Illumina	Control_33_sequencing	SRX3292438	NCBI Sequence Read Archive	SRP120169	https://www.ncbi.nlm.nih.gov/sra?term=SRP120169	Pre-processing and processing of the reads	GSE105052_counts_rawData.txt.gz	NCBI Gene Expression Omnibus	GSE105052	https://www.ncbi.nlm.nih.gov/geo/query/acc.cgi?acc=GSE105052
Control_34	Small RNA-seq library preparation and sequencing	HiScanSQ	Illumina	Control_34_sequencing	SRX3292439	NCBI Sequence Read Archive	SRP120169	https://www.ncbi.nlm.nih.gov/sra?term=SRP120169	Pre-processing and processing of the reads	GSE105052_counts_rawData.txt.gz	NCBI Gene Expression Omnibus	GSE105052	https://www.ncbi.nlm.nih.gov/geo/query/acc.cgi?acc=GSE105052
Control_49	Small RNA-seq library preparation and sequencing	HiScanSQ	Illumina	Control_49_sequencing	SRX3292440	NCBI Sequence Read Archive	SRP120169	https://www.ncbi.nlm.nih.gov/sra?term=SRP120169	Pre-processing and processing of the reads	GSE105052_counts_rawData.txt.gz	NCBI Gene Expression Omnibus	GSE105052	https://www.ncbi.nlm.nih.gov/geo/query/acc.cgi?acc=GSE105052
Control_46	Small RNA-seq library preparation and sequencing	HiScanSQ	Illumina	Control_46_sequencing	SRX3292441	NCBI Sequence Read Archive	SRP120169	https://www.ncbi.nlm.nih.gov/sra?term=SRP120169	Pre-processing and processing of the reads	GSE105052_counts_rawData.txt.gz	NCBI Gene Expression Omnibus	GSE105052	https://www.ncbi.nlm.nih.gov/geo/query/acc.cgi?acc=GSE105052
Control_47	Small RNA-seq library preparation and sequencing	HiScanSQ	Illumina	Control_47_sequencing	SRX3292442	NCBI Sequence Read Archive	SRP120169	https://www.ncbi.nlm.nih.gov/sra?term=SRP120169	Pre-processing and processing of the reads	GSE105052_counts_rawData.txt.gz	NCBI Gene Expression Omnibus	GSE105052	https://www.ncbi.nlm.nih.gov/geo/query/acc.cgi?acc=GSE105052
Control_31	Small RNA-seq library preparation and sequencing	HiScanSQ	Illumina	Control_31_sequencing	SRX3292443	NCBI Sequence Read Archive	SRP120169	https://www.ncbi.nlm.nih.gov/sra?term=SRP120169	Pre-processing and processing of the reads	GSE105052_counts_rawData.txt.gz	NCBI Gene Expression Omnibus	GSE105052	https://www.ncbi.nlm.nih.gov/geo/query/acc.cgi?acc=GSE105052
Control_35	Small RNA-seq library preparation and sequencing	HiScanSQ	Illumina	Control_35_sequencing	SRX3292444	NCBI Sequence Read Archive	SRP120169	https://www.ncbi.nlm.nih.gov/sra?term=SRP120169	Pre-processing and processing of the reads	GSE105052_counts_rawData.txt.gz	NCBI Gene Expression Omnibus	GSE105052	https://www.ncbi.nlm.nih.gov/geo/query/acc.cgi?acc=GSE105052
Control_10	Small RNA-seq library preparation and sequencing	HiScanSQ	Illumina	Control_10_sequencing	SRX3292445	NCBI Sequence Read Archive	SRP120169	https://www.ncbi.nlm.nih.gov/sra?term=SRP120169	Pre-processing and processing of the reads	GSE105052_counts_rawData.txt.gz	NCBI Gene Expression Omnibus	GSE105052	https://www.ncbi.nlm.nih.gov/geo/query/acc.cgi?acc=GSE105052
Control_22	Small RNA-seq library preparation and sequencing	HiScanSQ	Illumina	Control_22_sequencing	SRX3292446	NCBI Sequence Read Archive	SRP120169	https://www.ncbi.nlm.nih.gov/sra?term=SRP120169	Pre-processing and processing of the reads	GSE105052_counts_rawData.txt.gz	NCBI Gene Expression Omnibus	GSE105052	https://www.ncbi.nlm.nih.gov/geo/query/acc.cgi?acc=GSE105052
Control_7	Small RNA-seq library preparation and sequencing	HiScanSQ	Illumina	Control_7_sequencing	SRX3292447	NCBI Sequence Read Archive	SRP120169	https://www.ncbi.nlm.nih.gov/sra?term=SRP120169	Pre-processing and processing of the reads	GSE105052_counts_rawData.txt.gz	NCBI Gene Expression Omnibus	GSE105052	https://www.ncbi.nlm.nih.gov/geo/query/acc.cgi?acc=GSE105052
Control_20	Small RNA-seq library preparation and sequencing	HiScanSQ	Illumina	Control_20_sequencing	SRX3292448	NCBI Sequence Read Archive	SRP120169	https://www.ncbi.nlm.nih.gov/sra?term=SRP120169	Pre-processing and processing of the reads	GSE105052_counts_rawData.txt.gz	NCBI Gene Expression Omnibus	GSE105052	https://www.ncbi.nlm.nih.gov/geo/query/acc.cgi?acc=GSE105052
Control_21	Small RNA-seq library preparation and sequencing	HiScanSQ	Illumina	Control_21_sequencing	SRX3292449	NCBI Sequence Read Archive	SRP120169	https://www.ncbi.nlm.nih.gov/sra?term=SRP120169	Pre-processing and processing of the reads	GSE105052_counts_rawData.txt.gz	NCBI Gene Expression Omnibus	GSE105052	https://www.ncbi.nlm.nih.gov/geo/query/acc.cgi?acc=GSE105052
Control_9	Small RNA-seq library preparation and sequencing	HiScanSQ	Illumina	Control_9_sequencing	SRX3292450	NCBI Sequence Read Archive	SRP120169	https://www.ncbi.nlm.nih.gov/sra?term=SRP120169	Pre-processing and processing of the reads	GSE105052_counts_rawData.txt.gz	NCBI Gene Expression Omnibus	GSE105052	https://www.ncbi.nlm.nih.gov/geo/query/acc.cgi?acc=GSE105052
Control_11	Small RNA-seq library preparation and sequencing	HiScanSQ	Illumina	Control_11_sequencing	SRX3292451	NCBI Sequence Read Archive	SRP120169	https://www.ncbi.nlm.nih.gov/sra?term=SRP120169	Pre-processing and processing of the reads	GSE105052_counts_rawData.txt.gz	NCBI Gene Expression Omnibus	GSE105052	https://www.ncbi.nlm.nih.gov/geo/query/acc.cgi?acc=GSE105052
Control_50	Small RNA-seq library preparation and sequencing	HiScanSQ	Illumina	Control_50_sequencing	SRX3292452	NCBI Sequence Read Archive	SRP120169	https://www.ncbi.nlm.nih.gov/sra?term=SRP120169	Pre-processing and processing of the reads	GSE105052_counts_rawData.txt.gz	NCBI Gene Expression Omnibus	GSE105052	https://www.ncbi.nlm.nih.gov/geo/query/acc.cgi?acc=GSE105052
Control_44	Small RNA-seq library preparation and sequencing	HiScanSQ	Illumina	Control_44_sequencing	SRX3292453	NCBI Sequence Read Archive	SRP120169	https://www.ncbi.nlm.nih.gov/sra?term=SRP120169	Pre-processing and processing of the reads	GSE105052_counts_rawData.txt.gz	NCBI Gene Expression Omnibus	GSE105052	https://www.ncbi.nlm.nih.gov/geo/query/acc.cgi?acc=GSE105052
Control_45	Small RNA-seq library preparation and sequencing	HiScanSQ	Illumina	Control_45_sequencing	SRX3292454	NCBI Sequence Read Archive	SRP120169	https://www.ncbi.nlm.nih.gov/sra?term=SRP120169	Pre-processing and processing of the reads	GSE105052_counts_rawData.txt.gz	NCBI Gene Expression Omnibus	GSE105052	https://www.ncbi.nlm.nih.gov/geo/query/acc.cgi?acc=GSE105052
